# Supplementary material for: Differentiating Dyes: A Spectroscopic Investigation into the Composition of Scarlet Bloodroot (Haemodorum coccineum R.Br.) Rhizome
Source: Molecules. 2023 Nov 3;28(21):7422. doi: 10.3390/molecules28217422 (PMC10648959; doi:10.3390/molecules28217422)
Supplement: Supplementary file 1 [file molecules-28-07422-s001.zip]

Archive with 1 entries (1 files):
- molecules-2666372-supplementary.pdf
